# Supplementary material for: Rehabilitative Good Practices in the Treatment of Patients with Muscle Injuries
Source: J Clin Med. 2025 Jul 29;14(15):5355. doi: 10.3390/jcm14155355 (PMC12347294; doi:10.3390/jcm14155355)
Supplement: Supplementary file 1 [file jcm-14-05355-s001.zip]

Archive with 3 entries (3 files):
- jcm-3729831 Supplementary Material S1.pdf
- jcm-3729831 Supplementary Table S1.pdf
- jcm-3729831 Supplementary Table S2.pdf
